# Supplementary material for: Relaxed natural selection contributes to global obesity increase more in males than in females due to more environmental modifications in female body mass
Source: PLoS One. 2018 Jul 18;13(7):e0199594. doi: 10.1371/journal.pone.0199594 (PMC6051589; doi:10.1371/journal.pone.0199594)
Supplement: S5 Table — (XLSX) [file pone.0199594.s005.xlsx]

## Sheet: Mixed Effects
	S5 Table: Results of Mixed Model Analysis with the data nested within the WHO regions and country groupings with greater and lower median of Ibs
	Mixed Model Analysis (Male)														Mixed Model Analysis (Female)
		All Countries in the Region				Countries with Ibs ≥0.9658				Countries with Ibs <0.9658						All Countries in the Region				Countries with Ibs ≥0.9658				Countries with Ibs <0.9658
WHO Region	Variables	Count	Mean	Standard Deviation		Count	Mean	Standard Deviation		Count	Mean	Standard Deviation		WHO Region	Variables	Count	Mean	Standard Deviation		Count	Mean	Standard Deviation		Count	Mean	Standard Deviation
Africa	BMI ≥ 30 Male	40	5.34	4.03337		1	11.2			39	5.18974	3.97107		Africa	BMI ≥ 30 Female	40	15.5525	7.58605		1	24.3	NA		39	15.3282	7.54966
	ROGDP	40	21.8886	19.1101		1	61.9565			39	20.8612	18.2065			ROGDP	40	21.8886	19.1101		1	61.9565	NA		39	20.8612	18.2065
	ROUrban	40	31.1387	20.0357		1	31.9372			39	31.1183	20.2972			ROUrbanization	40	31.1387	20.0357		1	31.9372	NA		39	31.1183	20.2972
	ROCalories	40	26.7587	20.879		1	67.4419			39	25.7156	20.0682			ROCalories	40	26.7587	20.879		1	67.4419	NA		39	25.7156	20.0682
Americas	BMI ≥ 30 Male	35	18.9057	5.3118		24	20.7208	4.59404		11	14.9455	4.71495		Americas	BMI ≥ 30 Female	35	29.9914	5.79977		24	31.2125	5.07169		11	27.3273	6.61968
	ROGDP	35	58.8199	18.8636		24	66.0779	14.2029		11	42.9842	18.5364			ROGDP	35	58.8199	18.8636		24	66.0779	14.2029		11	42.9842	18.5364
	ROUrban	35	57.457	27.8384		24	62.7836	29.115		11	45.8353	21.647			ROUrbanization	35	57.457	27.8384		24	62.7836	29.115		11	45.8353	21.647
	ROCalories	35	46.0631	22.7091		24	53.0281	22.3226		11	30.8668	15.3899			ROCalories	35	46.0631	22.7091		24	53.0281	22.3226		11	30.8668	15.3899
Eastern Mediterranean	BMI ≥ 30 Male	17	18.9588	10.6496		7	27.1429	5.89939		10	13.23	9.47957		Eastern Mediterranean	BMI ≥ 30 Female	17	29.8471	13.2997		7	39.6	4.38216		10	23.02	13.2622
	ROGDP	17	49.9361	25.1853		7	67.8571	21.01		10	37.3913	20.2166			ROGDP	17	49.9361	25.1853		7	67.8571	21.01		10	37.3913	20.2166
	ROUrban	17	61.7493	28.635		7	75.7666	21.7108		10	51.9372	29.7267			ROUrbanization	17	61.7493	28.635		7	75.7666	21.7108		10	51.9372	29.7267
	ROCalories	17	57.3529	31.7093		7	82.1429	8.98636		10	40	30.3501			Rocalories	17	57.3529	31.7093		7	82.1429	8.98636		10	40	30.3501
Europe	BMI ≥ 30 Male	50	20.866	3.89225		42	21.8714	2.97373		8	15.5875	4.04278		Europe	BMI ≥ 30 Female	50	22.736	4.01847		42	22.9929	4.08856		8	21.3875	3.55706
	ROGDP	50	70.7609	23.1962		42	76.8634	18.5561		8	38.7228	18.7924			ROGDP	50	70.7609	23.1962		42	76.8634	18.5561		8	38.7228	18.7924
	ROUrban	50	64.377	20.7532		42	70.1945	16.4545		8	33.8351	12.646			ROUrbanization	50	64.377	20.7532		42	70.1945	16.4545		8	33.8351	12.646
	ROCalories	50	75.0698	20.5942		42	79.928	16.7145		8	49.564	21.1523			ROCalories	50	75.0698	20.5942		42	79.928	16.7145		8	49.564	21.1523
South-East Asia	BMI ≥ 30 Male	9	3.42222	1.55063		3	4.7	1.17898		6	2.78333	1.34969		South-East Asia	BMI ≥ 30 Female	9	7.52222	2.80614		3	10.4667	0.85049		6	6.05	2.12297
	ROGDP	9	31.401	15.7954		3	47.4638	12.3614		6	23.3696	10.2888			ROGDP	9	31.401	15.7954		3	47.4638	12.3614		6	23.3696	10.2888
	ROUrban	9	20.8261	12.9938		3	23.7347	16.6417		6	19.3717	12.3187			ROUrbanization	9	20.8261	12.9938		3	23.7347	16.6417		6	19.3717	12.3187
	ROCalories	9	32.1059	15.472		3	38.7597	10.8042		6	28.7791	17.2185			ROCalories	9	32.1059	15.472		3	38.7597	10.8042		6	28.7791	17.2185
West Pacific	BMI ≥ 30 Male	17	16.0118	12.6615		9	14.4556	11.6797		8	17.7625	14.2797		West Pacific	BMI ≥ 30 Female	17	21.8	16.9088		9	17.8556	13.6938		8	26.2375	19.917
	ROGDP	17	50.7033	28.0101		9	69.686	25.2656		8	29.3478	8.90186			ROGDP	17	50.7033	28.0101		9	69.686	25.2656		8	29.3478	8.90186
	ROUrban	17	47.0588	33.2161		9	67.8301	27.9653		8	23.6911	21.1966			ROUrbanization	17	47.0588	33.2161		9	67.8301	27.9653		8	23.6911	21.1966
	ROCalories	17	49.7606	21.4989		9	62.6615	15.3707		8	35.2471	18.2136			ROCalories	17	49.7606	21.4989		9	62.6615	15.3707		8	35.2471	18.2136
Worldwide	BMI ≥ 30 Male	168	15.1423	9.22404		86	20.4802	6.60139		82	9.5439	8.22838		Worldwide	BMI ≥ 30 Female	168	22.347	10.5211		86	25.6791	8.76845		82	18.8524	11.1079
	ROGDP	168	50.3914	28.5774		86	71.1704	18.9951		82	28.5989	19.129			ROGDP	168	50.3914	28.5774		86	71.1704	18.9951		82	28.5989	19.129
	ROUrban	168	50.67	28.0954		86	66.2669	23.8708		82	34.3123	22.3678			ROUrbanization	168	50.67	28.0954		86	66.2669	23.8708		82	34.3123	22.3678
	ROCalories	168	50.8686	28.7425		86	69.2131	21.9556		82	31.6293	21.5729			ROCalories	168	50.8686	28.7425		86	69.2131	21.9556		82	31.6293	21.5729
Type III Tests of Fixed Effects (Male)														Type III Tests of Fixed Effects (Female)
Source	Numerator df	Denominator df	F	Sig.										Source	Numerator df	Denominator df	F	Sig.
Intercept	1	156	368.084	<0.001										Intercept	1	156	483.555	<0.001
WHO Region	5	156	11.5917	<0.001										WHO Region	5	156	12.1794	<0.001
Ibs Med	1	156	11.9776	<0.001										Ibs Med	1	156	5.01894	<0.001
WHORegion * Ibs Med	5	156	3.80579	<0.001										WHORegion * Ibs Med	5	156	4.25179	<0.001
Note:														Note:
1. Dependent Variable: BMI≥30 Male in 2014. 2. RO refers to Relative Order that is the order of countries from the lowest value to the greatest as a percentage of all countries included into the variable. 3. Ibs Med: Cutoff ponit of 0.9658														1. Dependent Variable: BMI≥30 Female in 2014. 2. RO refers to Relative Order that is the order of countries from the lowest value to the greatest as a percentage of all countries included into the variable. 3. Ibs Med: Cutoff ponit of 0.9658
